# Supplementary material for: Cleft lip/palate and educational attainment: cause, consequence or correlation? A Mendelian randomization study
Source: Int J Epidemiol. 2020 May 6;49(4):1282–93. doi: 10.1093/ije/dyaa047 (PMC7660147; doi:10.1093/ije/dyaa047)
Supplement: dyaa047_Supplementary_Data [file dyaa047_supplementary_data.xlsx]

## Sheet: Supplementary Figures S1 & S2
Supplementary Figure S1: Manhattan plot of the nsCL/P GWAS meta-analysis conducted in the context of the present study (Ncases= 1962, Nparental/unrelated controls= 4259)
Supplementary Figure S2: QQ plot of the nsCL/P GWAS meta-analysis conducted in the context of the present study (Ncases= 1962, Nparental/unrelated controls= 4259)

## Sheet: Supplementary Figures S3 & S4
Supplementary Figure S3: Flowchart illustrating the instrument extraction process for the MR analyses investigating the causal effects of genetic liability to higher educational attainment on risk of nsCL/P
Supplementary Figure S4: Flowchart illustrating the instrument extraction process for the MR analyses investigating the causal effects of genetic liability to higher IQ on risk of nsCL/P

## Sheet: Supplementary Table S1
Supplementary Table S1: Genome-wide significant (p<=5e-08) and independent SNPs identified in the nsCL/P GWAS meta-analysis
SNP	Allele1	Allele2	Effect	StdErr	P.value	Direction	HetISq	HetChiSq	HetDf	HetPVal
rs742071	t	g	0.3184	0.0477	2.521e-11	++++	23.1	3.901	3	0.2724
rs8071332	a	g	0.3606	0.0582	5.648e-10	++++	46.3	5.592	3	0.1333
rs12543318	a	c	-0.3197	0.0487	5.194e-11	----	0	2.775	3	0.4277
rs987525	a	c	0.7106	0.0532	1.113e-40	++++	17.7	3.644	3	0.3026
rs8076457	t	c	0.3157	0.051	6.16e-10	++++	0	0.417	3	0.9367
rs227731	t	g	-0.2687	0.0471	1.154e-08	----	2.7	3.084	3	0.3788
rs7078160	a	g	0.3383	0.0588	8.547e-09	++++	6.6	3.211	3	0.3602
rs1215465	t	c	-0.32	0.0493	8.713e-11	----	1.7	3.053	3	0.3836
rs3138512	a	g	0.3209	0.0579	3.055e-08	++++	0	0.563	3	0.9049

## Sheet: Supplementary Table S2
Supplementary Table S2: Genetic correlation analysis using LD score regression- Results
S2.A. Genetic correlation estimates nsCL/P, Educational attainment
Phenotype	Total Observed Scale H2	H2 Zscore	Mean Chi2	Intercept	Genetic Correlation	SE	Pvalue
nsCL/P	0.3947	5.22781	1.0342	0.9884
EA	0.1118	34.9375	2.66	0.9844
					-0.0538	0.0351	0.1258
S2.B. Genetic correlation estimates nsCL/P, IQ
Phenotype	Total Observed Scale H2	H2 Zscore	Mean Chi2	Intercept	Genetic Correlation	SE	Pvalue
nsCL/P	0.3947	5.22781	1.0342	0.9884
IQ	0.1993	27.6806	2.0254	0.9993
					-0.0423	0.0445	0.3411
S2.BC. Genetic correlation estimates nsCL/P, Philtum Width
Phenotype	Total Observed Scale H2	H2 Zscore	Mean Chi2	Intercept	Genetic Correlation	SE	Pvalue
nsCL/P	0.3407	4.62908	1.0354	0.9883
Philtrum Width	0.274	3.18605	1.0334	0.9941
					0.3351	0.2039	0.1003

## Sheet: Supplementary Table S3
Supplementary Table S3: Harmonised dataset used for the nsCL/P-EA, MR analyses
SNP	A1.nsCLP	A2.nsCLP	A1.EA	A2.EA	Beta.nsCLP	SE.nsCLP	Pval.nsCLP	Beta.EA	SE.EA	Pval.EA
rs1215465	T	C	T	C	-0.32	0.0493	8.713e-11	-0.00195	0.00174	0.13121
rs12543318	A	C	A	C	-0.3197	0.0487	5.194e-11	-0.00357	0.0018	0.0236651
rs227731	T	G	T	G	-0.2687	0.0471	1.154e-08	-0.00133	0.00171	0.21835
rs3138512	A	G	A	G	0.3209	0.0579	3.055e-08	-0.0077	0.00214	0.000160256
rs7078160	A	G	A	G	0.3383	0.0588	8.547e-09	-0.00893	0.00231	5.53626e-05
rs742071	T	G	T	G	0.3184	0.0477	2.521e-11	0.00162	0.00173	0.174529
rs8071332	A	G	A	G	0.3606	0.0582	5.648e-10	-0.00252	0.00201	0.10497
rs8076457	T	C	T	C	0.3157	0.051	6.16e-10	0.00216	0.00193	0.131534
rs987525	A	C	A	C	0.7106	0.0532	1.113e-40	-0.00138	0.00208	0.253518

## Sheet: Supplementary Table S4
Supplementary Table S4: Causal Effect estimates across primary and sensitivity two-sample MR analyses nsCLP-EA.
method	nsnp	Beta	SE	Pval	Lower 95%CI	Upper 95% CI
MR Egger	9	-0.00520519	0.0124363	0.68809	-0.0295804	0.01917
Weighted median	9	0.00215409	0.00249295	0.387549	-0.0027321	0.00704027
Inverse variance weighted	9	-0.00151748	0.00367104	0.679338	-0.00871272	0.00567775
Weighted mode	9	0.00158364	0.00280307	0.587586	-0.00391038	0.00707766

## Sheet: Supplementary Table S5
Supplementary Table S5: Harmonised dataset used for the nsCL/P-IQ, MR analyses
SNP	A1.nsCLP	A2.nsCLP	A1.IQ	A2.IQ	Beta.nsCLP	SE.nsCLP	Pval.nsCLP	Beta.IQ	SE.IQ	Pval.IQ
rs1215465	T	C	T	C	-0.32	0.0493	8.713e-11	0.00327	0.00292	0.131386
rs12543318	A	C	A	C	-0.3197	0.0487	5.194e-11	0.00789	0.00301	0.00438024
rs227731	T	G	T	G	-0.2687	0.0471	1.154e-08	-0.00212	0.00288	0.230832
rs3138512	A	G	A	G	0.3209	0.0579	3.055e-08	-0.00768	0.0036	0.0164487
rs7078160	A	G	A	G	0.3383	0.0588	8.547e-09	0.0067	0.00388	0.0421014
rs742071	T	G	T	G	0.3184	0.0477	2.521e-11	0.00096	0.00292	0.371166
rs8071332	A	G	A	G	0.3606	0.0582	5.648e-10	-0.01492	0.00337	4.77101e-06
rs8076457	T	C	T	C	0.3157	0.051	6.16e-10	0.00283	0.00324	0.191207
rs987525	A	C	A	C	0.7106	0.0532	1.113e-40	-0.00605	0.00346	0.040184

## Sheet: Supplementary Table S6
Supplementary Table S6: Causal Effect estimates across primary and sensitivity two-sample MR analyses nsCLP-IQ.
method	nsnp	Beta	SE	Pval	Lower 95% CI	Upper 95% CI
MR Egger	9	-0.0137251	0.0187197	0.487264	-0.0504157	0.0229655
Weighted median	9	-0.00833802	0.00412319	0.0431533	-0.0164195	-0.000256557
Inverse variance weighted	9	-0.00884447	0.00554467	0.110683	-0.019712	0.00202309
Weighted mode	9	-0.0066034	0.00470989	0.198495	-0.0158348	0.00262798

## Sheet: Supplementary Table S7
Supplementary Table S7.A: Causal Effect estimates across primary and sensitivity two-sample MR analyses nsCLP-EA (using 12 SNPs identified in the Ludwig et al 2012, GWAS of nsCLP)
method	nsnp	Beta	SE	Pval	Lower 95%CI	Upper 95% CI
MR Egger	12	-0.00807678	0.00697189	0.273587	-0.0217417	0.00558812
Weighted median	12	0.00189529	0.00246447	0.441866	-0.00293507	0.00672566
Inverse variance weighted	12	0.00249465	0.0028953	0.388897	-0.00318014	0.00816943
Weighted mode	12	0.000820809	0.00258545	0.75683	-0.00424667	0.00588828
Supplementary Table S7.B: Causal Effect estimates across primary and sensitivity two-sample MR analyses nsCLP-IQ (using 12 SNPs identified in the Ludwig et al 2012, GWAS of nsCLP)
method	nsnp	Beta	SE	Pval	Lower 95%CI	Upper 95% CI
MR Egger	12	-0.0223772	0.0158936	0.189469	-0.0535288	0.00877431
Weighted median	12	-0.00344845	0.00420587	0.412265	-0.011692	0.00479505
Inverse variance weighted	12	0.00263511	0.00668505	0.693449	-0.0104676	0.0157378
Weighted mode	12	-0.00513258	0.00411414	0.238104	-0.0131963	0.00293114

## Sheet: Supplementary Table S8
Supplementary Table S8: Harmonised dataset used for the EA-nsCLP, MR analyses
SNP	A1.EA	A2.EA	A1.nsCLP	A2.nsCLP	Beta.EA	SE.EA	Pval.EA	Beta.nsCLP	SE.nsCLP	Pval.nsCLP
rs10060023	C	T	C	T	-0.01178	0.00182	9.59e-11	-0.0413	0.0978	0.6726
rs1007731	C	A	C	A	0.0151	0.00269	2.07e-08	0.1639	0.1691	0.3322
rs1008078	T	C	T	C	-0.01738	0.00173	1.2e-23	-0.2903	0.085	0.00064
rs10098073	A	C	A	C	-0.01185	0.00171	3.71e-12	-0.0864	0.0947	0.3617
rs10120798	A	G	A	G	-0.01028	0.00173	2.74e-09	0.0293	0.0877	0.7388
rs10145520	T	G	T	G	-0.01191	0.00213	2.17e-08	0.1802	0.114	0.114
rs10189857	G	A	G	A	-0.01725	0.00171	6.7e-24	-0.0517	0.0877	0.556
rs10191758	A	G	A	G	-0.01631	0.00175	9.6e-21	0.0613	0.0889	0.4907
rs10205801	A	G	A	G	-0.01053	0.00171	7.17e-10	0.0341	0.0474	0.4729
rs10215082	A	G	A	G	-0.01303	0.00172	3.33e-14	-0.0231	0.0865	0.7895
rs10402747	C	T	C	T	-0.0097	0.00172	1.73e-08	0.1281	0.0979	0.1908
rs1043209	A	G	A	G	0.01364	0.00174	4.22e-15	0.0679	0.0897	0.4493
rs10433551	A	G	A	G	0.01448	0.00265	4.73e-08	-0.1114	0.1549	0.472
rs10456918	A	C	A	C	-0.01485	0.00224	3.67e-11	-0.0386	0.1226	0.7526
rs10460095	G	A	G	A	0.01066	0.00171	4.87e-10	0.1126	0.0878	0.1996
rs10496091	G	A	G	A	0.01403	0.00188	7.47e-14	0.0484	0.0529	0.3606
rs1051474	T	C	T	C	-0.01301	0.00188	4.86e-12	-0.0125	0.0923	0.892
rs1054442	C	A	C	A	0.01426	0.00177	8.42e-16	-0.0662	0.0886	0.4546
rs10616	T	C	T	C	0.0103	0.00185	2.74e-08	-0.0455	0.0974	0.6408
rs1061801	A	G	A	G	-0.01354	0.0022	8.34e-10	0.0111	0.1044	0.9153
rs10752262	C	T	C	T	-0.01072	0.00174	7.8e-10	0.0661	0.1013	0.5145
rs10765775	A	G	A	G	0.01488	0.00176	2.62e-17	-0.1145	0.0891	0.1986
rs10795831	T	G	T	G	-0.01223	0.00208	3.99e-09	-0.1596	0.1029	0.1209
rs10797055	G	A	G	A	0.00986	0.00172	1.04e-08	0.1206	0.0868	0.1648
rs10810099	A	G	A	G	-0.015	0.0019	3.31e-15	0.0886	0.0997	0.3744
rs10853455	T	G	T	G	-0.01163	0.00211	3.61e-08	-0.1122	0.1016	0.2697
rs10856785	T	C	T	C	-0.01132	0.00192	3.83e-09	-0.0252	0.0972	0.7954
rs10879676	T	C	T	C	-0.00982	0.00173	1.26e-08	-0.0648	0.0853	0.4477
rs10887801	G	T	G	T	-0.01087	0.00171	2.27e-10	0.0526	0.0474	0.2673
rs10906186	C	T	C	T	-0.00991	0.00172	7.91e-09	-0.0705	0.0886	0.4262
rs10940921	G	T	G	T	-0.01089	0.00177	7e-10	-0.0442	0.0858	0.6064
rs10984445	G	A	G	A	-0.01158	0.00171	1.17e-11	-0.1084	0.0864	0.2092
rs10994777	G	A	G	A	-0.0146	0.00232	3.36e-10	-0.1677	0.1109	0.1305
rs11019128	T	C	T	C	-0.01123	0.00175	1.43e-10	0.0312	0.0903	0.7294
rs11023749	A	G	A	G	0.01132	0.0018	2.96e-10	-0.014	0.0904	0.8771
rs1105307	A	G	A	G	-0.01173	0.00195	1.67e-09	-0.1051	0.0922	0.2541
rs1106090	A	G	A	G	0.01173	0.00175	2.09e-11	-0.0271	0.048	0.5725
rs11081529	T	C	T	C	0.01311	0.00186	1.82e-12	0.0288	0.1026	0.7786
rs11123818	G	A	G	A	-0.02081	0.00175	1.72e-32	-0.1372	0.0881	0.1192
rs111821073	C	T	C	T	-0.01385	0.00237	4.85e-09	-0.0036	0.1268	0.9772
rs111852224	T	C	T	C	0.01663	0.00262	2.34e-10	-0.1891	0.1612	0.2407
rs11210934	G	A	G	A	-0.01275	0.00194	4.84e-11	-0.1693	0.094	0.0715
rs11223560	G	A	G	A	-0.00995	0.00173	9.68e-09	-0.053	0.0497	0.2862
rs11259919	A	G	A	G	-0.01093	0.0019	9.31e-09	-0.0378	0.1001	0.7053
rs112687095	G	A	G	A	-0.01325	0.00238	2.42e-08	0.0412	0.1431	0.7733
rs113182709	G	A	G	A	-0.03225	0.00567	1.29e-08	0.3264	0.4568	0.4749
rs1143770	C	T	C	T	-0.01136	0.00172	4.31e-11	0.0544	0.0877	0.5354
rs115438240	G	T	G	T	0.02162	0.00378	1.08e-08	-0.2517	0.1978	0.2032
rs11601122	G	A	G	A	-0.01947	0.0023	2.24e-17	0.0754	0.1226	0.5385
rs11620355	G	A	G	A	-0.01756	0.003	4.77e-09	-0.159	0.1775	0.3704
rs11623285	G	T	G	T	0.01413	0.00251	1.72e-08	-0.1191	0.0781	0.1271
rs11627087	A	G	A	G	0.01788	0.00325	3.71e-08	-0.1518	0.1818	0.4038
rs11635092	A	G	A	G	-0.01231	0.00177	3.89e-12	0.068	0.1485	0.647
rs11646221	T	G	T	G	0.01144	0.00172	3.01e-11	0.0116	0.0886	0.8959
rs11655029	T	C	T	C	-0.0109	0.00183	2.84e-09	0.0906	0.0865	0.2951
rs11657342	A	G	A	G	0.01404	0.00191	1.94e-13	0.1158	0.1128	0.3047
rs11663602	A	C	A	C	-0.01213	0.0019	1.64e-10	0.1428	0.0979	0.1447
rs1167827	G	A	G	A	-0.00969	0.00173	2.31e-08	-0.0127	0.0477	0.7897
rs11678980	G	A	G	A	0.01744	0.00172	4.29e-24	-0.0555	0.1075	0.6054
rs11681861	G	T	G	T	-0.01435	0.00259	2.88e-08	-0.2141	0.1577	0.1745
rs11694904	T	C	T	C	0.01215	0.00185	4.78e-11	-0.0313	0.1022	0.7591
rs11703948	A	G	A	G	-0.01737	0.00285	1.06e-09	-0.0424	0.1645	0.7964
rs11725086	T	C	T	C	0.00973	0.00174	2.4e-08	0.0828	0.0894	0.3545
rs11732657	A	G	A	G	-0.01274	0.00197	9.54e-11	0.1342	0.0988	0.1744
rs11754551	C	T	C	T	0.01627	0.00272	2.08e-09	0.0526	0.163	0.7468
rs11774212	T	C	T	C	0.01196	0.00171	2.74e-12	0.0747	0.0895	0.4037
rs118093058	T	G	T	G	0.01525	0.00257	2.87e-09	0.0449	0.1826	0.8059
rs11871429	A	G	A	G	0.01425	0.00202	1.92e-12	-0.0194	0.0585	0.7402
rs12030427	G	A	G	A	-0.01085	0.00198	4.34e-08	0.1273	0.1718	0.4588
rs12151248	C	T	C	T	0.01573	0.00271	6.75e-09	-0.1253	0.1848	0.4976
rs12170452	G	A	G	A	-0.01153	0.00171	1.4e-11	-0.0561	0.0482	0.2446
rs12273435	G	A	G	A	0.01152	0.0021	3.96e-08	0.2184	0.2023	0.2804
rs12290350	T	C	T	C	0.013	0.00209	4.7e-10	-0.0492	0.0992	0.6201
rs12364080	T	C	T	C	-0.01389	0.0025	2.89e-08	-0.0297	0.1219	0.8072
rs12375949	T	C	T	C	-0.01447	0.00172	3.31e-17	0.0111	0.0877	0.8992
rs12468040	G	T	G	T	-0.01432	0.00175	2.46e-16	0.046	0.0932	0.622
rs12503522	C	T	C	T	0.01125	0.00188	2.24e-09	-0.0636	0.095	0.5035
rs12515541	G	T	G	T	0.01135	0.00174	6.95e-11	0.0215	0.0872	0.805
rs12574281	A	C	A	C	-0.01077	0.00176	8.85e-10	-0.0813	0.0926	0.3797
rs12602286	T	G	T	G	0.01701	0.00255	2.37e-11	0.0894	0.1158	0.44
rs12643771	C	T	C	T	-0.01518	0.00184	1.61e-16	-0.1305	0.1078	0.2263
rs12646216	T	C	T	C	0.01062	0.00174	1.1e-09	-0.1003	0.0878	0.2532
rs12646297	G	A	G	A	0.0111	0.00187	2.76e-09	0.0635	0.0933	0.496
rs12647336	A	G	A	G	-0.01375	0.00235	4.82e-09	0.0871	0.1129	0.4406
rs12655753	A	G	A	G	-0.02903	0.00509	1.18e-08	0.2393	0.1982	0.2274
rs12682775	T	C	T	C	-0.01187	0.00204	5.99e-09	0.0738	0.0991	0.456
rs12694681	G	T	G	T	-0.01123	0.00183	9.06e-10	-0.0214	0.0975	0.8259
rs12712269	C	T	C	T	0.01063	0.00174	9.51e-10	0.0524	0.0894	0.5577
rs12716848	A	G	A	G	-0.00969	0.00174	2.43e-08	0.1563	0.0855	0.06747
rs12724430	T	G	T	G	0.00979	0.0017	8.32e-09	0.1389	0.084	0.09826
rs12778624	T	G	T	G	0.01099	0.00196	2.02e-08	-0.0783	0.0937	0.4036
rs12908232	A	G	A	G	0.00975	0.0017	1e-08	0.0408	0.0827	0.6214
rs1291818	C	T	C	T	-0.01085	0.0017	1.78e-10	0.0406	0.0493	0.4097
rs12926704	A	G	A	G	-0.01737	0.00269	1.03e-10	0.134	0.1271	0.2917
rs13010288	G	T	G	T	-0.01953	0.00252	1.04e-14	-0.1182	0.1352	0.3821
rs13010566	A	C	A	C	-0.0106	0.0017	4.59e-10	-0.1099	0.0852	0.1974
rs13029509	A	G	A	G	-0.01049	0.0017	7.17e-10	-0.1442	0.0884	0.1027
rs13035874	A	G	A	G	-0.01114	0.00178	4.34e-10	-0.1285	0.0953	0.1772
rs13090388	C	T	C	T	-0.02852	0.00184	4.29e-54	0.0202	0.0904	0.8229
rs13091704	A	C	A	C	-0.0108	0.00197	4.11e-08	0.1409	0.0971	0.1466
rs13141210	C	T	C	T	-0.01361	0.00172	2.26e-15	-0.1383	0.1078	0.1996
rs13145650	C	T	C	T	0.01918	0.00306	3.8e-10	0.1095	0.1652	0.5074
rs13147223	A	G	A	G	0.01087	0.00176	7.09e-10	0.3141	0.1936	0.1046
rs13163062	T	C	T	C	0.01007	0.00172	4.71e-09	0.0142	0.0903	0.8747
rs1334297	A	G	A	G	0.02449	0.00192	3.06e-37	-0.1762	0.096	0.06638
rs1335482	C	T	C	T	-0.0096	0.0017	1.63e-08	-0.0305	0.0941	0.7457
rs13422673	C	T	C	T	0.01201	0.0017	1.74e-12	0.0292	0.0475	0.5382
rs1364626	C	T	C	T	-0.00956	0.00171	2.15e-08	0.123	0.0871	0.1578
rs1381247	C	T	C	T	-0.01013	0.00182	2.46e-08	-0.0489	0.1232	0.6916
rs1391438	T	C	T	C	0.0167	0.00183	5.79e-20	-0.0554	0.0494	0.2622
rs139244147	G	A	G	A	0.02095	0.00365	9.9e-09	0.0466	0.2109	0.8252
rs139612798	C	T	C	T	0.02918	0.00511	1.11e-08	0.6978	0.4366	0.11
rs1405876	G	T	G	T	-0.01038	0.00177	4.4e-09	-0.0447	0.0927	0.6292
rs1427298	C	T	C	T	-0.0102	0.00172	3.28e-09	-0.0791	0.0526	0.1327
rs143163770	T	C	T	C	-0.01625	0.00258	3.22e-10	-0.1973	0.1665	0.2362
rs143386970	T	C	T	C	0.016	0.00286	2.2e-08	0.2147	0.1415	0.1292
rs145590108	G	T	G	T	-0.02232	0.00367	1.14e-09	-0.0751	0.2282	0.7419
rs1461515	G	A	G	A	-0.0093	0.0017	4.55e-08	0.081	0.0836	0.3325
rs1475974	C	T	C	T	0.01269	0.0018	2.02e-12	-0.0769	0.0963	0.4248
rs152603	G	A	G	A	0.01019	0.00177	9.47e-09	0.0704	0.0924	0.4459
rs1527878	G	A	G	A	0.01182	0.00199	3.08e-09	0.2072	0.1008	0.0397
rs1550816	C	T	C	T	-0.01107	0.00172	1.33e-10	-0.0245	0.0486	0.6149
rs1558727	C	T	C	T	0.01069	0.0017	3.09e-10	-0.0309	0.0874	0.7235
rs1566085	T	G	T	G	0.01645	0.00171	6.9e-22	-0.1206	0.0904	0.1823
rs1566504	T	C	T	C	0.01126	0.00203	3.05e-08	-0.0347	0.1208	0.7739
rs1569092	A	G	A	G	0.01807	0.00234	1.16e-14	-0.0247	0.0701	0.7243
rs1569723	A	C	A	C	0.01168	0.00197	3.01e-09	0.0475	0.0547	0.3847
rs1584469	T	C	T	C	-0.01303	0.00185	2.1e-12	-0.0566	0.0951	0.5515
rs1599381	A	G	A	G	0.01002	0.0017	3.83e-09	0.0092	0.0857	0.9149
rs1618725	T	C	T	C	0.01477	0.00174	2.22e-17	0.0443	0.0847	0.6007
rs1620977	G	A	G	A	-0.02046	0.00195	1.14e-25	-0.0138	0.0583	0.8133
rs1671770	C	A	C	A	-0.01342	0.00223	1.91e-09	-0.0137	0.1134	0.9035
rs16822665	T	C	T	C	0.01286	0.00185	3.57e-12	0.0446	0.0907	0.623
rs16854920	T	C	T	C	-0.01007	0.00181	2.51e-08	-0.0173	0.0541	0.749
rs16995054	C	T	C	T	0.0139	0.00208	2.52e-11	-0.1509	0.1075	0.1605
rs17048855	A	G	A	G	0.01184	0.00179	3.27e-11	-0.0783	0.0924	0.3966
rs17060737	C	T	C	T	-0.01192	0.0019	3.18e-10	0.1701	0.0918	0.06401
rs17110109	C	T	C	T	0.01023	0.00175	4.71e-09	0.016	0.0914	0.8615
rs17126938	T	C	T	C	-0.01536	0.0025	8.14e-10	0.2033	0.1169	0.08193
rs17321729	A	G	A	G	0.01141	0.00196	6.06e-09	0.0339	0.1276	0.7907
rs17425572	G	A	G	A	-0.01224	0.0017	6.89e-13	0.0769	0.0866	0.3745
rs17489649	A	G	A	G	0.0139	0.00181	1.57e-14	0.1574	0.1051	0.134
rs17551064	G	A	G	A	-0.01493	0.0023	8.62e-11	0.0344	0.1217	0.7776
rs17563464	A	C	A	C	-0.01477	0.00212	2.89e-12	-0.0876	0.1369	0.522
rs17565975	A	G	A	G	-0.01142	0.00171	2.56e-11	0.0257	0.0473	0.5865
rs17570033	G	T	G	T	0.01862	0.00283	4.65e-11	-0.047	0.16	0.7689
rs1758747	A	G	A	G	0.0101	0.00184	4.13e-08	-0.0565	0.0953	0.5531
rs17598675	C	T	C	T	0.01199	0.0017	1.75e-12	0.0253	0.0862	0.769
rs176218	G	T	G	T	-0.01883	0.00215	1.85e-18	-0.0934	0.0719	0.1939
rs17638867	T	C	T	C	0.01329	0.00222	2.11e-09	-0.114	0.1051	0.2782
rs1827540	G	A	G	A	-0.0106	0.0017	4.5e-10	-0.1124	0.0854	0.1882
rs1866823	A	G	A	G	0.01009	0.00171	3.81e-09	-0.0401	0.0476	0.399
rs1880692	A	G	A	G	0.01008	0.0017	3.17e-09	-0.0332	0.048	0.4894
rs1892417	C	T	C	T	-0.01732	0.00202	1.12e-17	0.0075	0.1113	0.9463
rs1918394	C	T	C	T	-0.01261	0.0023	4.15e-08	0.1027	0.1101	0.351
rs192436652	C	T	C	T	0.03497	0.00545	1.35e-10	-0.2863	0.4262	0.5018
rs1925587	C	T	C	T	-0.01016	0.00171	3.03e-09	0.0143	0.0855	0.8672
rs1931259	A	G	A	G	-0.01237	0.00211	4.3e-09	-0.1003	0.1079	0.353
rs1947114	G	A	G	A	0.01071	0.00192	2.64e-08	0.0909	0.096	0.3434
rs1952183	G	A	G	A	0.01055	0.0017	5.57e-10	-0.044	0.1018	0.6658
rs1964927	G	A	G	A	-0.01423	0.00177	9.9e-16	0.0537	0.0492	0.2747
rs1979969	G	T	G	T	0.01208	0.00195	6.17e-10	0.1452	0.0963	0.1314
rs2002058	C	T	C	T	0.01211	0.00216	1.97e-08	-0.0412	0.0613	0.5016
rs2034670	G	A	G	A	-0.01312	0.00214	8.09e-10	-0.038	0.117	0.7452
rs2052285	A	G	A	G	0.01123	0.00175	1.34e-10	-0.1472	0.0841	0.08011
rs2067854	A	G	A	G	0.01477	0.00209	1.38e-12	-0.0211	0.1175	0.8572
rs2141277	A	G	A	G	0.00952	0.0017	2.16e-08	0.0223	0.0859	0.7953
rs2179152	C	T	C	T	0.01455	0.00176	1.21e-16	-0.0107	0.0487	0.8259
rs2182505	T	C	T	C	0.01086	0.00192	1.64e-08	-0.0092	0.0525	0.8608
rs2195086	T	G	T	G	0.01282	0.00228	2e-08	0.0341	0.0703	0.6279
rs2220926	T	C	T	C	-0.01055	0.00172	7.99e-10	-0.0706	0.0853	0.4078
rs2245901	A	G	A	G	-0.01403	0.00174	6.26e-16	0.129	0.0886	0.1455
rs2256965	G	A	G	A	-0.01128	0.00176	1.59e-10	0.0956	0.0485	0.04882
rs2283076	A	G	A	G	0.01143	0.00204	2.07e-08	-0.0036	0.059	0.9511
rs2287838	A	G	A	G	-0.01152	0.00171	1.53e-11	-0.023	0.0859	0.7893
rs2297600	G	T	G	T	-0.01569	0.00223	2.16e-12	0.1772	0.1117	0.1125
rs2302761	T	C	T	C	0.01354	0.00209	1e-10	0.047	0.0589	0.4249
rs2336721	C	T	C	T	-0.00996	0.0018	3.05e-08	-0.0583	0.0667	0.3821
rs2343094	A	G	A	G	0.01029	0.00181	1.29e-08	-0.0671	0.0889	0.4507
rs2347526	T	C	T	C	-0.01395	0.00179	6.84e-15	-0.1156	0.093	0.2139
rs2365376	C	A	C	A	-0.0107	0.00179	2.15e-09	-0.0657	0.0905	0.4673
rs2406253	G	A	G	A	-0.01411	0.00216	6.4e-11	0.0711	0.107	0.5063
rs242093	A	G	A	G	-0.01031	0.00172	2.07e-09	-0.0359	0.0494	0.4676
rs2447535	A	G	A	G	-0.01181	0.00185	1.69e-10	0.1299	0.0978	0.1839
rs2496482	C	T	C	T	-0.01109	0.00177	4.04e-10	0.0962	0.1	0.336
rs2554835	G	A	G	A	-0.00974	0.00175	2.69e-08	0.0504	0.1553	0.7456
rs2589091	G	A	G	A	0.00949	0.00172	3.26e-08	0.1046	0.0858	0.223
rs268120	A	G	A	G	0.01244	0.00196	2.13e-10	0.008	0.098	0.9352
rs2702575	C	T	C	T	0.00989	0.00175	1.56e-08	0.0194	0.0882	0.826
rs2706762	T	C	T	C	0.01484	0.00246	1.59e-09	0.0847	0.0797	0.2876
rs2725370	T	C	T	C	-0.01536	0.00187	1.97e-16	-0.1867	0.0949	0.04916
rs273438	G	A	G	A	0.00937	0.00171	4.15e-08	0.0713	0.0473	0.1314
rs277828	C	A	C	A	0.01091	0.00196	2.71e-08	0.0363	0.056	0.5168
rs2787101	C	T	C	T	-0.00968	0.00174	2.5e-08	-0.0842	0.0491	0.08623
rs281302	A	G	A	G	-0.0111	0.00172	9.84e-11	0.1893	0.0956	0.04768
rs2819336	T	C	T	C	0.01828	0.00177	5.46e-25	0.0918	0.0919	0.3177
rs2820314	A	C	A	C	0.011	0.0018	9.34e-10	-0.0297	0.0936	0.7513
rs2833483	C	T	C	T	0.01974	0.00337	4.77e-09	0.3408	0.1708	0.04597
rs28513670	G	A	G	A	0.01477	0.00225	5.06e-11	0.0223	0.1093	0.8385
rs28513882	G	A	G	A	0.01246	0.00221	1.63e-08	-0.0112	0.1151	0.9224
rs28514598	G	A	G	A	-0.01003	0.00178	1.67e-08	0.0708	0.0905	0.4339
rs28661002	T	C	T	C	0.01099	0.00198	2.89e-08	0.1311	0.1031	0.2034
rs2885198	A	G	A	G	0.01025	0.0017	1.81e-09	-0.0456	0.0955	0.6331
rs2898191	A	C	A	C	0.01041	0.00188	3.29e-08	0.1509	0.0928	0.1037
rs2964197	T	C	T	C	0.01177	0.0017	4.7e-12	0.0191	0.0868	0.826
rs2971970	T	G	T	G	-0.01654	0.00207	1.25e-15	0.0577	0.0584	0.3232
rs2998315	G	A	G	A	0.01269	0.00171	1.12e-13	0.2416	0.103	0.01893
rs301800	T	C	T	C	0.01516	0.00224	1.33e-11	-0.0016	0.0997	0.987
rs3026996	A	C	A	C	0.01537	0.00199	1.05e-14	0.2009	0.1246	0.1069
rs31940	G	A	G	A	-0.01548	0.00246	3.24e-10	-0.3087	0.1283	0.01616
rs337637	G	A	G	A	-0.01123	0.00177	2.11e-10	0.091	0.0981	0.3537
rs339054	G	T	G	T	0.0117	0.0017	5.9e-12	0.0315	0.0472	0.5045
rs34316	C	A	C	A	-0.02016	0.00177	3.35e-30	0.1516	0.0916	0.09793
rs34394051	G	A	G	A	0.01392	0.0024	6.2e-09	0.0107	0.116	0.9263
rs34485537	T	C	T	C	0.01075	0.00173	5.67e-10	0.0332	0.0964	0.7301
rs35039375	G	A	G	A	-0.01983	0.00293	1.22e-11	0.0829	0.1775	0.6407
rs35104491	A	G	A	G	0.01218	0.00219	2.62e-08	-0.0026	0.1094	0.9808
rs35309068	G	T	G	T	0.01321	0.00171	1.15e-14	0.1214	0.0837	0.1471
rs35316276	C	T	C	T	-0.01173	0.00194	1.52e-09	0.0413	0.0958	0.6665
rs35417702	C	T	C	T	0.01445	0.0017	1.93e-17	0.0108	0.0847	0.8989
rs35475880	G	T	G	T	0.01511	0.00208	3.8e-13	-0.1173	0.1094	0.2836
rs35919256	C	A	C	A	-0.01032	0.00177	5.56e-09	-0.0637	0.0859	0.4585
rs36083520	C	T	C	T	0.01629	0.00223	2.6e-13	-0.0343	0.1175	0.7702
rs36119825	G	A	G	A	-0.01063	0.00171	4.82e-10	-0.0267	0.0862	0.7567
rs363096	C	T	C	T	0.01363	0.00172	2.04e-15	0.0152	0.0476	0.75
rs3781339	T	C	T	C	-0.01247	0.00219	1.3e-08	0.0314	0.1269	0.8046
rs3796348	G	A	G	A	-0.01032	0.00175	3.66e-09	0.0302	0.0937	0.7472
rs3809634	A	G	A	G	-0.01058	0.00185	1.09e-08	-0.0575	0.0914	0.5288
rs3812281	C	T	C	T	-0.01228	0.00174	1.58e-12	-0.0072	0.0879	0.9345
rs3890802	A	G	A	G	-0.01133	0.00191	2.74e-09	0.0221	0.0965	0.8185
rs3897821	A	G	A	G	0.01502	0.0018	8.25e-17	-0.1167	0.0891	0.19
rs4073894	A	G	A	G	0.01524	0.00211	5.4e-13	0.0327	0.079	0.6792
rs4144624	C	T	C	T	0.01338	0.00239	2.3e-08	-0.0605	0.0687	0.3791
rs4328757	T	C	T	C	0.01067	0.00174	9.39e-10	-0.0938	0.0915	0.3051
rs4352658	T	C	T	C	-0.0212	0.00308	5.55e-12	-0.2434	0.1818	0.1806
rs4369924	A	G	A	G	0.01362	0.00234	5.82e-09	-0.1983	0.1156	0.08625
rs4382592	T	G	T	G	-0.01636	0.00185	1.01e-18	-0.0812	0.095	0.3931
rs4384309	G	A	G	A	-0.0109	0.00172	2.52e-10	0.002	0.092	0.9827
rs4442732	G	A	G	A	-0.01063	0.00176	1.49e-09	-0.0267	0.0845	0.7521
rs4641552	C	A	C	A	-0.01926	0.00336	1.02e-08	0.0444	0.1754	0.7999
rs4652135	C	A	C	A	-0.01219	0.0019	1.54e-10	-0.0293	0.0951	0.7579
rs4675248	G	A	G	A	0.01004	0.00173	6.75e-09	-0.0101	0.0898	0.9105
rs4700393	G	A	G	A	0.02086	0.0017	1.51e-34	0.0691	0.0841	0.4116
rs4726070	G	A	G	A	-0.01251	0.00174	5.95e-13	0.1015	0.0472	0.03168
rs4731413	G	A	G	A	-0.01211	0.00213	1.37e-08	-0.1965	0.16	0.2194
rs4760687	G	A	G	A	0.01039	0.00183	1.3e-08	0.0427	0.0964	0.658
rs4778058	C	T	C	T	0.01017	0.0017	2.4e-09	-0.0953	0.0901	0.2903
rs4780563	G	A	G	A	0.01398	0.00245	1.12e-08	-0.0257	0.1092	0.8137
rs4787457	G	A	G	A	-0.01741	0.00176	3.73e-23	-0.0012	0.0912	0.9894
rs4810227	A	G	A	G	0.01272	0.00175	3.57e-13	-0.0089	0.0862	0.9176
rs4839155	T	G	T	G	0.01251	0.002	3.94e-10	0.0681	0.106	0.5207
rs4846724	G	A	G	A	-0.01018	0.0017	2.26e-09	-0.0676	0.0856	0.4298
rs4858670	C	T	C	T	0.0101	0.00183	3.22e-08	0.0191	0.0507	0.7059
rs4860734	A	G	A	G	-0.0114	0.00188	1.29e-09	0.1088	0.0959	0.2568
rs4895650	T	C	T	C	0.00965	0.00172	2.16e-08	-0.0419	0.0993	0.6735
rs4904523	G	A	G	A	0.00936	0.0017	3.71e-08	-0.0324	0.0469	0.4898
rs4964046	G	A	G	A	0.01053	0.00178	3.36e-09	-0.1754	0.0878	0.04567
rs4972400	G	A	G	A	-0.01156	0.00181	1.7e-10	-0.002	0.0976	0.9837
rs4976445	T	C	T	C	0.012	0.00197	1.16e-09	0.1022	0.0937	0.2755
rs4984541	A	G	A	G	-0.01233	0.00207	2.77e-09	0.194	0.1838	0.2911
rs535307	A	G	A	G	0.01004	0.00184	4.73e-08	-0.1196	0.0995	0.2296
rs55641816	T	C	T	C	-0.01462	0.00262	2.4e-08	0.1621	0.125	0.1946
rs56048629	T	C	T	C	-0.01654	0.00176	6.76e-21	-0.0153	0.0933	0.8694
rs56194430	T	C	T	C	-0.01514	0.00232	6.65e-11	-0.0387	0.174	0.8238
rs56330207	A	G	A	G	0.01184	0.00207	1.05e-08	0.0312	0.1014	0.7581
rs56391344	A	G	A	G	0.01571	0.00197	1.34e-15	-0.006	0.0992	0.9517
rs563954	A	G	A	G	-0.00976	0.00175	2.29e-08	0.0331	0.0877	0.7058
rs57016874	C	T	C	T	-0.02902	0.00457	2.09e-10	-0.0664	0.2268	0.7697
rs5763431	T	C	T	C	0.01125	0.00176	1.53e-10	0.0387	0.0922	0.6744
rs59484001	C	T	C	T	0.02926	0.00391	7.42e-14	0.3879	0.1882	0.03932
rs60096640	G	A	G	A	-0.01574	0.00273	7.82e-09	-0.0854	0.1376	0.5348
rs6067645	A	G	A	G	-0.01003	0.00173	6.38e-09	0.0167	0.1477	0.9102
rs6122735	T	C	T	C	0.0105	0.00174	1.49e-09	-0.215	0.0897	0.01656
rs6123924	A	G	A	G	0.01528	0.00235	7.55e-11	-0.0299	0.1189	0.8012
rs613872	G	T	G	T	0.0175	0.00227	1.2e-14	0.0235	0.0622	0.7058
rs61996546	C	T	C	T	-0.00965	0.0017	1.34e-08	-0.0978	0.0847	0.2484
rs62142891	G	A	G	A	-0.01121	0.00194	6.94e-09	0.0889	0.1035	0.3904
rs62155873	T	C	T	C	-0.01441	0.00259	2.58e-08	-0.0152	0.1371	0.9117
rs62157915	T	C	T	C	-0.02091	0.00348	1.96e-09	-0.1095	0.1732	0.5271
rs62166492	A	G	A	G	0.02846	0.0034	6.03e-17	-0.1102	0.1814	0.5436
rs62172885	T	C	T	C	-0.01012	0.00179	1.73e-08	-0.0869	0.0959	0.3648
rs62174974	G	A	G	A	0.01191	0.00215	2.83e-08	-0.1808	0.1042	0.08282
rs62177359	A	C	A	C	-0.0304	0.00475	1.6e-10	0.1385	0.2104	0.5106
rs62184480	T	C	T	C	-0.01528	0.00191	1.28e-15	0.0642	0.1028	0.5325
rs62190914	T	C	T	C	0.01001	0.00176	1.38e-08	-0.0982	0.0929	0.2908
rs622169	C	T	C	T	-0.00999	0.00178	1.89e-08	0.0744	0.057	0.1917
rs62439690	G	A	G	A	0.01087	0.00194	2.18e-08	-0.0313	0.1087	0.7736
rs62444881	C	T	C	T	-0.01815	0.00217	5.79e-17	0.1151	0.0997	0.2484
rs635754	A	G	A	G	0.0134	0.00173	8.01e-15	0.0485	0.0852	0.5694
rs6419251	C	T	C	T	0.00965	0.00176	3.94e-08	0.0728	0.0889	0.4133
rs6429082	C	T	C	T	0.01078	0.0017	2.37e-10	0.0122	0.0849	0.8857
rs6436555	C	A	C	A	-0.01012	0.0017	2.7e-09	-0.1268	0.0937	0.1758
rs6440008	T	C	T	C	-0.00976	0.00175	2.44e-08	0.1681	0.0998	0.09215
rs6457996	C	T	C	T	-0.01014	0.0017	2.43e-09	0.0253	0.0892	0.7769
rs6493265	C	T	C	T	0.01385	0.00174	1.7e-15	0.046	0.0476	0.334
rs6513959	A	G	A	G	0.01177	0.00185	1.88e-10	-0.1133	0.0933	0.2247
rs6557171	C	T	C	T	0.01567	0.00181	4.15e-18	-0.1271	0.05	0.01108
rs6573552	T	C	T	C	-0.01086	0.0017	1.62e-10	0.0618	0.0849	0.4667
rs66568921	G	T	G	T	0.01565	0.00182	7.49e-18	0.0312	0.0913	0.7324
rs66641143	T	C	T	C	-0.03162	0.00486	8.04e-11	0.3273	0.2931	0.2641
rs6666119	A	G	A	G	-0.01269	0.00183	4.16e-12	-0.1403	0.0981	0.1528
rs66671632	C	T	C	T	0.01838	0.00254	4.59e-13	-0.0478	0.1388	0.7306
rs6731373	G	A	G	A	0.01256	0.00181	3.47e-12	0.0645	0.1083	0.5511
rs6736898	A	G	A	G	0.01032	0.00178	6.09e-09	-0.053	0.0874	0.5445
rs6774533	T	C	T	C	0.0126	0.00187	1.73e-11	-0.053	0.118	0.6536
rs67885444	T	C	T	C	0.01406	0.00232	1.48e-09	-0.0347	0.1277	0.7858
rs67890737	C	A	C	A	0.01141	0.00179	2.01e-10	0.0378	0.0858	0.659
rs6805241	C	T	C	T	-0.01413	0.00203	3.09e-12	-0.0606	0.0557	0.2765
rs6821231	C	T	C	T	0.01217	0.00197	6.06e-10	0.092	0.0971	0.3435
rs6871635	A	G	A	G	-0.00946	0.00173	4.63e-08	-0.0129	0.0942	0.8907
rs6959891	G	A	G	A	-0.01136	0.00189	1.74e-09	0.0041	0.0953	0.9655
rs7012546	C	T	C	T	-0.01009	0.00172	4.93e-09	0.0569	0.0869	0.5126
rs702606	T	C	T	C	0.01427	0.0025	1.12e-08	0.1326	0.1259	0.2921
rs7029718	G	A	G	A	-0.02439	0.00174	1.85e-44	0.0726	0.0859	0.398
rs710629	A	G	A	G	0.01053	0.00177	2.96e-09	0.04	0.0847	0.6364
rs7108020	C	A	C	A	-0.01094	0.00178	7.35e-10	-0.0076	0.0911	0.9334
rs7117878	A	C	A	C	-0.01036	0.00182	1.18e-08	-0.0298	0.0969	0.7583
rs7136760	A	G	A	G	0.01018	0.00177	9.36e-09	0.0349	0.087	0.6885
rs7139165	C	A	C	A	-0.01136	0.00195	5.29e-09	0.0145	0.0931	0.8765
rs71415374	T	C	T	C	0.02142	0.00307	2.93e-12	0.2395	0.2089	0.2516
rs71432775	A	G	A	G	0.0113	0.00198	1.06e-08	-0.0589	0.0985	0.5497
rs71646142	C	T	C	T	-0.01286	0.00217	3.11e-09	0.0458	0.1122	0.6831
rs7188873	A	G	A	G	0.0106	0.00175	1.34e-09	-0.0482	0.0866	0.5779
rs7215889	T	C	T	C	0.01132	0.00196	7.06e-09	-0.0419	0.098	0.6692
rs7233920	A	G	A	G	-0.01315	0.00202	7.13e-11	0.0311	0.0559	0.5778
rs72486027	C	T	C	T	0.01123	0.00197	1.25e-08	0.0874	0.1052	0.4057
rs7257460	T	C	T	C	0.01145	0.00189	1.25e-09	-0.0714	0.0515	0.1656
rs72677177	G	A	G	A	-0.0105	0.00174	1.55e-09	0.0444	0.0865	0.6075
rs72686126	C	T	C	T	0.01862	0.00331	1.88e-08	-0.1873	0.2691	0.4864
rs72693550	C	A	C	A	0.01542	0.00234	4.57e-11	-0.3202	0.1559	0.03998
rs728054	G	A	G	A	0.01274	0.00177	6.65e-13	0.0274	0.0514	0.5935
rs72828517	C	T	C	T	0.01836	0.00224	2.83e-16	-0.1198	0.1154	0.2991
rs72829857	G	A	G	A	0.01516	0.00202	5.39e-14	-0.1692	0.1018	0.09637
rs72840994	G	T	G	T	0.01247	0.00216	7.77e-09	0.019	0.1168	0.8706
rs72972965	C	A	C	A	-0.01015	0.00183	2.84e-08	-0.0045	0.0883	0.9594
rs730384	G	A	G	A	-0.01016	0.00171	3.01e-09	0.035	0.0482	0.4679
rs7321274	G	A	G	A	-0.01275	0.00211	1.59e-09	0.096	0.1073	0.3705
rs73301698	A	G	A	G	-0.01291	0.00208	5.81e-10	-0.0784	0.1093	0.4728
rs7332724	T	C	T	C	-0.01149	0.00189	1.26e-09	-0.1274	0.096	0.1846
rs73344830	G	A	G	A	-0.0172	0.00172	1.95e-23	-0.1781	0.0874	0.04159
rs736282	C	T	C	T	-0.01082	0.0017	2.07e-10	-0.0316	0.0836	0.7056
rs73874335	C	T	C	T	0.0199	0.00361	3.4e-08	-0.5382	0.1713	0.00168
rs743316	T	C	T	C	0.01185	0.00208	1.2e-08	0.1251	0.1118	0.2635
rs74545339	A	G	A	G	-0.01626	0.00269	1.44e-09	0.1701	0.1529	0.2659
rs74701752	G	T	G	T	-0.01591	0.00285	2.38e-08	-0.3665	0.1857	0.04848
rs74944275	C	T	C	T	-0.02739	0.00424	1.02e-10	-0.0719	0.2847	0.8006
rs74998289	T	G	T	G	0.01821	0.00213	1.31e-17	-0.1339	0.0976	0.17
rs7526112	T	G	T	G	0.01215	0.00177	6.1e-12	0.0374	0.0928	0.687
rs75708852	A	C	A	C	-0.02792	0.00498	2.09e-08	-0.4779	0.3284	0.1456
rs75755471	A	G	A	G	-0.01891	0.00344	3.79e-08	-0.0749	0.1494	0.6163
rs7575637	A	G	A	G	0.01136	0.00171	2.86e-11	0.0658	0.0837	0.4318
rs7595950	C	T	C	T	-0.00993	0.0017	4.99e-09	0.1062	0.0886	0.2304
rs7597126	C	T	C	T	0.01009	0.00172	4.2e-09	0.0413	0.0487	0.3955
rs7603132	G	A	G	A	-0.01317	0.00215	9.17e-10	-0.0657	0.1094	0.5485
rs76076331	C	T	C	T	-0.01873	0.00248	4.4e-14	-0.0157	0.131	0.9043
rs7625428	C	T	C	T	-0.00989	0.00174	1.26e-08	0.0369	0.0478	0.4404
rs76608582	C	A	C	A	-0.02798	0.00445	3.11e-10	-0.2772	0.305	0.3633
rs77025239	A	G	A	G	-0.01422	0.00234	1.33e-09	0.1817	0.1259	0.149
rs7737905	T	G	T	G	-0.01285	0.00188	8.34e-12	0.1363	0.0925	0.1405
rs77702819	G	T	G	T	-0.01863	0.00298	3.92e-10	0.2461	0.2111	0.2437
rs77835879	A	G	A	G	0.01601	0.00288	2.68e-08	-0.0719	0.1924	0.7086
rs7788620	G	A	G	A	-0.01635	0.00206	1.84e-15	0.0607	0.1051	0.5635
rs7796203	G	A	G	A	0.01074	0.00171	3.6e-10	-0.0092	0.0856	0.9144
rs7803932	A	G	A	G	0.0143	0.00226	2.44e-10	-0.0568	0.0662	0.3906
rs78721320	G	A	G	A	-0.01307	0.00219	2.28e-09	0.0224	0.1511	0.8824
rs790647	C	A	C	A	0.01482	0.00202	2.17e-13	-0.0859	0.0564	0.1276
rs7924036	T	G	T	G	0.01501	0.0017	1.07e-18	0.1026	0.0847	0.2261
rs79265434	A	G	A	G	-0.02331	0.00262	6.08e-19	-0.2817	0.1497	0.05985
rs79269403	G	A	G	A	-0.01447	0.00204	1.17e-12	0.0622	0.1093	0.5695
rs7928017	C	A	C	A	-0.00953	0.00172	2.83e-08	-0.0157	0.0847	0.8527
rs79375112	G	A	G	A	-0.01529	0.00257	2.63e-09	0.0827	0.1451	0.5688
rs7943853	C	T	C	T	-0.01128	0.00201	2.06e-08	0.0025	0.0993	0.9797
rs795230	T	C	T	C	0.00952	0.00172	2.97e-08	0.0087	0.087	0.9202
rs79523955	A	G	A	G	0.01802	0.00283	1.87e-10	0.0401	0.1745	0.818
rs7977614	G	A	G	A	0.01325	0.00198	2.09e-11	-0.1248	0.0622	0.0447
rs8008382	T	C	T	C	-0.01208	0.00185	6.12e-11	0.0603	0.094	0.5213
rs80171383	A	G	A	G	0.0145	0.00241	1.83e-09	-0.0962	0.1489	0.5182
rs8020034	G	A	G	A	-0.01782	0.00223	1.17e-15	0.0333	0.1088	0.7595
rs8052297	T	G	T	G	-0.01029	0.00172	2.1e-09	0.0262	0.0865	0.7622
rs818415	T	G	T	G	-0.01235	0.00219	1.72e-08	0.0992	0.1065	0.3519
rs837080	C	T	C	T	0.01092	0.0017	1.43e-10	-0.0423	0.0856	0.6216
rs892612	C	A	C	A	0.01464	0.00237	6.63e-10	0.0792	0.1181	0.5025
rs9289300	T	C	T	C	-0.01512	0.00234	1.1e-10	0.0495	0.1143	0.6648
rs9320493	G	A	G	A	-0.01394	0.0024	6.13e-09	0.0048	0.0837	0.9543
rs9342482	T	G	T	G	0.01264	0.00197	1.36e-10	0.0877	0.099	0.3754
rs9349956	A	C	A	C	-0.01881	0.00225	6.28e-17	0.1142	0.115	0.321
rs9371881	G	A	G	A	-0.01036	0.00178	5.76e-09	-0.0907	0.09	0.3132
rs9372625	A	G	A	G	0.02383	0.00176	6.76e-42	0.0349	0.0886	0.694
rs9384679	T	C	T	C	-0.00959	0.00176	4.88e-08	-0.085	0.0861	0.3235
rs9386319	G	A	G	A	0.00991	0.00174	1.27e-08	-0.2148	0.0871	0.01365
rs9386787	A	G	A	G	-0.00958	0.0017	1.82e-08	0.0444	0.0851	0.6015
rs9388490	T	C	T	C	0.00972	0.00171	1.43e-08	0.026	0.0875	0.7662
rs939400	G	T	G	T	0.01031	0.00177	5.28e-09	0.0272	0.0892	0.7604
rs9436866	C	A	C	A	0.01882	0.00289	7.45e-11	0.0203	0.0786	0.7966
rs9503598	A	G	A	G	0.01079	0.00171	3.12e-10	0.0552	0.0842	0.5124
rs9513416	G	A	G	A	0.01316	0.00232	1.46e-08	0.0024	0.1373	0.986
rs9536961	A	G	A	G	-0.01242	0.0018	4.96e-12	0.1406	0.1022	0.1692
rs9556958	C	T	C	T	0.0108	0.0017	2.38e-10	0.0125	0.0876	0.8861
rs9557378	A	G	A	G	-0.01094	0.00193	1.45e-08	0.0946	0.0526	0.07189
rs9616906	G	A	G	A	-0.01497	0.00172	2.92e-18	0.0301	0.0842	0.7212
rs9704097	A	C	A	C	-0.0103	0.00171	1.61e-09	-0.1756	0.0851	0.0391
rs9771228	T	C	T	C	0.01182	0.00178	3.07e-11	0.0173	0.0865	0.8417
rs9882532	C	T	C	T	-0.01208	0.00177	8.17e-12	0.133	0.0894	0.1367
rs9914918	G	A	G	A	-0.01155	0.00189	8.9e-10	0.0033	0.0918	0.9713
rs9933256	A	G	A	G	0.01134	0.00172	4.57e-11	-0.1967	0.0894	0.02771
rs9936270	T	C	T	C	-0.0136	0.00198	6.43e-12	-0.0435	0.0961	0.6504
rs9964724	C	T	C	T	-0.01978	0.00183	2.66e-27	-0.0214	0.0505	0.6723
rs997123	C	T	C	T	0.00966	0.0017	1.32e-08	-0.1056	0.0865	0.2222
rs998887	A	C	A	C	0.01272	0.0017	7.42e-14	0.0703	0.0469	0.1341
rs10266047	G	C	G	C	0.01132	0.00171	3.27e-11	-0.0134	0.0869	0.8773	*Removed during harmonization
rs10417097	G	C	G	C	0.01014	0.00174	5.17e-09	0.0277	0.0848	0.7435
rs10772644	G	C	G	C	-0.01614	0.00267	1.5e-09	-0.0459	0.1553	0.7678
rs10773002	T	A	T	A	-0.02191	0.00197	8.68e-29	0.0867	0.0964	0.3686
rs10862376	T	A	T	A	-0.01616	0.00239	1.4e-11	0.0236	0.1252	0.8502
rs10875121	G	C	G	C	-0.01834	0.00226	5.53e-16	0.0743	0.1237	0.548
rs10963297	G	C	G	C	0.01904	0.00198	7.36e-22	-0.0891	0.1078	0.4086
rs11082975	G	C	G	C	0.01309	0.00172	2.52e-14	-0.0472	0.088	0.5912
rs112806496	G	C	G	C	0.0187	0.00305	8.28e-10	-0.2077	0.2137	0.3312
rs112969166	G	C	G	C	-0.01008	0.00171	3.81e-09	0.0583	0.0852	0.4941
rs115000530	T	A	T	A	0.02892	0.00381	3.3e-14	0.0657	0.2163	0.7612
rs11609711	C	G	C	G	0.01371	0.00241	1.35e-08	0.1065	0.1293	0.4101
rs11708375	G	C	G	C	0.01376	0.00235	4.58e-09	0.1584	0.1264	0.2101
rs117799466	G	C	G	C	-0.01173	0.00198	2.91e-09	0.0369	0.2239	0.869
rs12118513	T	A	T	A	0.01215	0.0021	7.47e-09	-0.0598	0.1119	0.5931
rs12332731	A	T	A	T	0.01374	0.00218	3.12e-10	-0.0566	0.1036	0.585
rs1245829	A	T	A	T	-0.01083	0.00173	3.51e-10	-0.0728	0.0876	0.406
rs12764593	C	G	C	G	0.02293	0.00358	1.53e-10	0.0365	0.1894	0.8472
rs13130765	C	G	C	G	-0.01014	0.00173	4.69e-09	-0.1045	0.102	0.306
rs1408284	C	G	C	G	-0.01388	0.0025	2.74e-08	0.0934	0.1326	0.4814
rs1455350	T	A	T	A	0.01614	0.0017	2.61e-21	0.0627	0.0891	0.4818
rs1592757	C	G	C	G	-0.01045	0.0018	5.89e-09	0.0905	0.0946	0.3388
rs1689510	G	C	G	C	-0.01761	0.0018	1.4e-22	0.042	0.0928	0.6512
rs17428076	C	G	C	G	0.01216	0.00198	8.9e-10	-0.1343	0.098	0.1705
rs175325	A	T	A	T	-0.01179	0.00174	1.11e-11	-0.1788	0.0849	0.03531
rs17568389	A	T	A	T	0.01201	0.0017	1.53e-12	-0.049	0.0847	0.5631
rs1960603	C	G	C	G	0.01096	0.00198	3.07e-08	-0.0199	0.0938	0.8315
rs2414072	A	T	A	T	-0.01005	0.00171	4.35e-09	-0.1524	0.0847	0.07196
rs2478208	C	G	C	G	-0.0106	0.0017	4.82e-10	0.0432	0.0866	0.618
rs2545798	T	A	T	A	0.01346	0.00171	3.11e-15	0.0932	0.0964	0.3339
rs28373063	G	C	G	C	-0.01389	0.00229	1.23e-09	0.0447	0.1319	0.7346
rs2923431	C	G	C	G	0.0114	0.00176	9.84e-11	-0.0594	0.091	0.514
rs34410	G	C	G	C	0.00931	0.0017	4.7e-08	0.0364	0.0883	0.6799
rs35518360	A	T	A	T	0.01875	0.00327	9.79e-09	0.0161	0.1749	0.9265
rs35532491	T	A	T	A	0.02007	0.00286	2.42e-12	0.0062	0.2118	0.9766
rs3747631	G	C	G	C	-0.02207	0.00208	2.97e-26	0.1149	0.0972	0.2372
rs3768480	G	C	G	C	-0.01038	0.00172	1.74e-09	-0.0333	0.0937	0.7227
rs3800546	G	C	G	C	-0.01183	0.00194	9.73e-10	0.0969	0.0919	0.2916
rs401687	G	C	G	C	-0.01144	0.0017	1.86e-11	0.0491	0.0867	0.5711
rs406413	A	T	A	T	0.01695	0.00209	4.84e-16	-0.0364	0.1032	0.724
rs4728278	C	G	C	G	0.01066	0.00184	6.38e-09	-0.2237	0.0949	0.01838
rs4733264	C	G	C	G	-0.00954	0.00174	4.53e-08	0.0387	0.084	0.6449
rs4757957	C	G	C	G	0.0141	0.00184	1.81e-14	-0.0977	0.0932	0.2944
rs4766424	G	C	G	C	-0.0141	0.00258	4.43e-08	0.1035	0.1324	0.4342
rs4877516	T	A	T	A	0.01163	0.00171	1.02e-11	0.0753	0.0844	0.3722
rs4984682	G	C	G	C	0.01202	0.00203	3.13e-09	0.0846	0.1021	0.4075
rs55736314	C	G	C	G	-0.01431	0.00174	1.63e-16	0.0756	0.0953	0.4277
rs55771711	C	G	C	G	0.01555	0.00199	5.41e-15	0.0581	0.11	0.5972
rs59480703	G	C	G	C	0.01237	0.00215	8.32e-09	-0.0214	0.1072	0.842
rs59953820	A	T	A	T	-0.01595	0.00289	3.5e-08	-0.0855	0.1306	0.5125
rs60483752	G	C	G	C	-0.01078	0.00172	3.89e-10	0.0171	0.0972	0.86
rs62247449	C	G	C	G	0.01137	0.00171	3.31e-11	-0.017	0.09	0.8502
rs663234	G	C	G	C	-0.01005	0.00174	7.39e-09	-0.0304	0.0857	0.7226
rs6678474	T	A	T	A	-0.02927	0.00513	1.13e-08	0.1183	0.2494	0.6354
rs6867851	C	G	C	G	-0.012	0.00173	3.97e-12	-0.0333	0.1005	0.74
rs7016302	G	C	G	C	0.01243	0.00228	4.98e-08	0.0086	0.1198	0.9429
rs7278859	A	T	A	T	-0.01013	0.00185	4.15e-08	0.0019	0.0919	0.9833
rs73496688	T	A	T	A	-0.01429	0.00238	2.04e-09	-0.0664	0.1344	0.6213
rs76577427	G	C	G	C	-0.02041	0.00284	6.25e-13	0.031	0.1373	0.8212
rs76878669	C	G	C	G	0.01399	0.00205	8.67e-12	-0.0554	0.1008	0.5826
rs7833201	C	G	C	G	-0.01532	0.00262	5.05e-09	-0.0592	0.1761	0.7366
rs7920624	T	A	T	A	-0.01181	0.0017	3.97e-12	-0.0235	0.0862	0.7849
rs7928622	T	A	T	A	0.01011	0.00181	2.52e-08	-0.0979	0.097	0.3133
rs925161	G	C	G	C	0.00941	0.0017	3.26e-08	-0.0353	0.0863	0.6826
rs9529119	C	G	C	G	0.01295	0.00204	2.13e-10	-0.0118	0.1071	0.9124
rs969512	T	A	T	A	0.01249	0.00179	3.22e-12	-0.1028	0.0886	0.2456
rs9886703	A	T	A	T	-0.01315	0.00227	7.14e-09	-0.0869	0.1344	0.518
rs9938678	A	T	A	T	-0.01355	0.00205	4.12e-11	-0.1583	0.1078	0.1419

[truncated: 3 more sheets: Supplementary Table S9, Supplementary Table S10, Supplementary Table S11]
